# Supplementary material for: BayesPI-BAR2: A New Python Package for Predicting Functional Non-coding Mutations in Cancer Patient Cohorts
Source: Front Genet. 2019 Apr 2;10:282. doi: 10.3389/fgene.2019.00282 (PMC6454009; doi:10.3389/fgene.2019.00282)
Supplement: Supplementary file 1 [file Table_1.xlsx]

## Sheet: skin cancer mutation blocks
Supplementary Table 1: Skin cancer mutation blocks
Block position (hg19)	Genes near the block	Number of patients with mutations	Affected TFs: positive	Affected TFs: negative	Previous evidence	PMID
chr5:1295205-1295283	TERT	58	GABP, ELF4, ETV5, ELK1, GABPA, HOXB5, NRF-2, ETS1, TEAD1, SP1 , ETS , SPI1, SP1 , ETS , TFCP2, SP1 , HSF2	E2F1, E2F1, TFAP2C, TFAP2A, TFAP2A, GLIS2, NR1H, SPIB, HMG-IY, E2F1	Multiple studies of TERT promoter mutations in skin cancer	23348506
chr19:49990691-49990784	RPL13A	55	MYBL1, E2F2, E2F3, AHR::ARNT::HIF1A, MTF1, ZIC1, NFKB, ETV2, FOXK1, YY1, MZF1:1-4, STAT6, STAT5A, NF-AT, FOXJ3, NFKB, CIZ, NF-AT, HMGIY, NFATC2, SP1, STAT1, STAT1, HIF1A::ARNT, IRF5	TEAD1, ELK4, ETS1, ELK3, ELK1, VAX2, ETV5, HSF1, ELK3, ETV1, ELK1, ETV4, ELK1, PEA3, GFI-1, ETS1, GFI, TEAD4, SOX10, STAT3, SPI1, GFI1, SPIB, ETS, SPI1, ETS1, STAT6, STAT5A, IK-1	Housekeeping gene promoter mutations; possibly UV light mutagenesis	28489852
chr20:32580912-32581089	RALY	47	SP4, EGR, ZIC1, ZFX, SP1, SP1, KLF4, SP1, SP1, KLF13, SP1, SP3, STAT5A, NFATC2, STAT1, FOXJ3, TFAP2A, TFAP2C	GABPA, ETV5, ELK1, ETV4, SRF, ELK1, HSF2, GABPA, ETS1, PBX, ETS, ETS, STAT3, SPI1, PEA3, ETS1	Unknown
chr1:153963168-153963240	RPS27	46	E2F1, CREB1, E2F1, HIC1, IRF6, IRF8, YY1, ETS1, IRF9, SP1, SP1, IRF3, PRDM1, IRF8, HOXD9, IRF5, IRF7, IRF1, NFATC2, IRF9, SP1, IRF7	TBP, TBP, TBP, SRF, ELF1, SRF, ETV2, HLTF, SRF, CEBPA, DBP, FOXL1, SRF, FLI1, ETV5, STAT1, FLI1, ETS1, CEBP, YY1, STAT6, STAT3, ETS	Unknown; housekeeping gene promoter mutations
chr19:17970560-17970686	RPL18A	40	RELA, HIF1A::ARNT, AHR::ARNT::HIF1A, RELA, KLF7, MYC, LMO2, SP1, REL, C-REL, NFIC, MESP1, HMG-IY, NF-AT, NF-AT, FOXO3, FOXO3, SOX10, FOXJ3,	ELK4, NRF-2, ETV5, MSX1, LBX2, ELK1, ELK1, SHOX2, ETS1, SMAD, STAT3, E2F3, SP4, NKX2-8	Unknown; housekeeping gene promoter mutations
chr8:56987118-56987149	RPS20	31	AHR, ETS2, AHR::ARNT::HIF1A, MYC::MAX, GABPA, HMG-IY, ETF, STAT3, STAT1, AML1, STAT, STAT5A, STAT6, SP3, ETS1, AR, STAT5A	GATA2, GATA2, HSF2, FOXL1, ELF1, GABPA, E2F1, RFX1, REL, C-REL, IK-2, ELK1, ETS, HMGIY, SPIB, NR3C1	Unknown; housekeeping gene promoter mutations
chr19:7459912-7460025	ARHGEF18	29	NRF1, NFKB1, TFAP2C, NRF1, TFAP2A, TFAP2A, PLAGL1, AHR::ARNT::HIF1A, KLF12, SP100, KLF4, SP1, LBP-1, SP1, KLF7, SP1, SP1, SP1, NHLH1,	RXRA, ELF4, GABPA, ETV5, ELK4, FLI1, AHR:ARNT, ELK1, E2F1, TCF3, ETS, NKX2-8, STAT3, IK-2, ETS1, T3R, RXRA, ELK1, ETS1, ETS, ESR1, RXRA, SPI1, ETS1, GABPA, KLF14, SP4	Unknown; housekeeping gene promoter mutations
chr11:47448122-47448166	PSMC3	27	ELK4, SP100, HLTF, EGR, ZFP740, EGR, KLF16, SP3, SP1, ETS1, SP1, STAT6, ELK1, STAT5A, GABPA, ETS1, NFATC2	TFCP2, ETV2, RUNX3, FOXL1, FLI1, ERF, ELK1, STAT1, FLI1, ETS1, SPIB, HOXA3, MAZ, IRF, BRCA1, SP1	Unknown; housekeeping gene promoter mutations
chr16:30381923-30382169	MYLPF	27	E2F1, SP4, KLF12, LF-A1, TFAP2A, TFAP2C, TFAP2A, GABP, ETF, ZFX, EGR1, KLF14, TFAP2C, EGR2, TFAP2A, TFAP2A, TFAP2C, SP1, SP1, E2F1, KLF16, E2F1, TFAP2	ELF1, LHX2, ELF4, EN1, MSX1, SHOX2, HOXA7, NFE2L1::MAFG, TCF11, HOXD13, AP1, AP1, GFI1, AP1, AP1, AP1, MSX1, HOXC9, STAT5A, AP1, PEBP	Unknown
chr8:67579565-67579677	C8orf44	26	E2F1, GABP, CREB1, AR, RFX1, VDR, NRF-2, YY2, CREB1, BRCA1, CREB1, BRCA1, MYBL2	ELF1, AP1, SPI1, ETS1, AP1, AP1, NFATC2, RXRA, HELIOS-A, ELK1, ETS, STAT6, STAT5A, MSX-1	Unknown
chr12:54582833-54582895	SMUG1	26	MIZF, GABP, E2F1, SP100, ELF1, E2F8, E2F1, ETS1, E2F1, E2F1, TFAP2	VAX2, HOXD3, EN1, HOXB5, DLX3, DLX5, ETV5, FOXO1, DLX1, PRRX2, NKX3-2, AP-3, FLI1, GFI, ETV6, SOX10, ELK1, ETS, ETS1, HELIOS-A, STAT6, STAT3, ELF4, HOXD8, ISL2, TFAP2A, ELK1, TFAP2C, GABPA, PEA3	DNA repair gene; possible non-coding driver mutations in various cancers	28362259
chr16:67260960-67261022	LRRC29	26	MAFB, ETF, MAZ, SP1, SP4, KLF12, SRF, KLF4	FOXM1, PEA3, ETS, SPI1, ETS, STAT6, ETS1, STAT1, STAT3, ETS1, STAT6, ELK1	Unknown
chr2:65283371-65283490	CEP68	26	TFAP2A, ZIC4, AP-4, TFAP2A, ZIC1, SP1, ZNF354C, ETF, HOXA3, TCF4	E2F1, MIZF, MSX1, DLX2, E2F1, HSF1, E2F1, DLX1, HSF1, EN-1, HSF4, ZBTB33, E2F1, STAT5A, DLX5, DLX3, DLX1, ISL2	Unknown
chr22:44208247-44208300	EFCAB6	25	E2F1, SP4, KLF14, KLF12, STAT5A, MAZ, KLF7, SP4, FOXK1, CIZ, STAT, DLX1, STAT1, NFATC2, HOXD8, FOXD2, EGR, ETF, FOXJ3, STAT6	DLX2, HSF2, HSF1, DLX3, HOXA5, EN-1, GATA3, PEA3, ELK1, HMG-IY, STAT5A, ETS1, ETS, RXRA, RXRA, NR4A2, STAT5A, STAT1	Gene hypometilated in melanoma	28030832
chr21:34100323-34100424	SYNJ1	24	EGR2, EGR1, EGR1, TFAP2, TFAP2, TFAP2A, TFAP2A, TFAP2A, TFAP2, EGR, KLF12, ETF, SZF1-1, RELA, HMG-IY, STAT5A	ETV5, POU2F1, ELK1, AML, HOXA5, PEA3, HSF2, ETV6, IRF1, AP-3, SPI1, NRF-2, ETS1, ETS, STAT3, STAT6, NKX3-1, SPI1, SPIB, SPI1, IRF3, GABPA	Unknown
chr8:125551314-125551345	NDUFB9	12	(Not analyzed)	(Not analyzed)	Recurrent promoter mutations found in melanoma	26082173
